# Supplementary material for: Taxonomic studies on the ant genus Cerapachys Smith (Hymenoptera, Formicidae) from India
Source: Zookeys. 2013 Sep 27;(336):79–103. doi: 10.3897/zookeys.336.5719 (PMC3800781; doi:10.3897/zookeys.336.5719)
Supplement: XML Treatment for Cerapachys alii [file zookeys.336.5719-treatment1.xml]

<!DOCTYPE tp:taxon-treatment
  PUBLIC "-//TaxonX//DTD Taxonomic Treatment Publishing DTD v0 20100105//EN" "tax-treatment-NSO.dtd">
<tp:taxon-treatment xmlns:tp="http://www.plazi.org/taxpub"><tp:treatment-meta><mixed-citation publication-type="journal"><person-group><name><surname>Bharti</surname><given-names>Himender</given-names></name><name><surname>Akbar</surname><given-names>Shahid Ali</given-names></name></person-group><article-title>Taxonomic studies on the ant genus <italic>Cerapachys</italic> Smith (Hymenoptera, Formicidae) from India</article-title><source>Zookeys</source><day>27</day><month>9</month><year>2013</year><volume>2013</volume><issue>336</issue><fpage>79</fpage><lpage>103</lpage><pub-id pub-id-type="doi">10.3897/zookeys.336.5719</pub-id></mixed-citation></tp:treatment-meta><tp:nomenclature><tp:taxon-name>
                            <tp:taxon-name-part taxon-name-part-type="genus">Cerapachys</tp:taxon-name-part>
                            <tp:taxon-name-part taxon-name-part-type="species">alii</tp:taxon-name-part>
                            <object-id xmlns:xlink="http://www.w3.org/1999/xlink" xlink:type="simple">http://zoobank.org/52540038-860B-4EA4-BA1E-40217FF6D555</object-id>
                            <object-id xmlns:xlink="http://www.w3.org/1999/xlink" xlink:type="simple">http://species-id.net/wiki/Cerapachys_alii</object-id>
                        </tp:taxon-name><tp:taxon-status xmlns:xlink="http://www.w3.org/1999/xlink" xlink:type="simple">sp. n.</tp:taxon-status><xref ref-type="fig" rid="F2">Figures 2B</xref><xref ref-type="fig" rid="F11">, 11</xref><xref ref-type="fig" rid="F11">, 12</xref><xref ref-type="fig" rid="F11">, 13</xref><xref ref-type="table" rid="T1">, Table 1</xref></tp:nomenclature><tp:treatment-sec sec-type="Type material"><title>Type material.</title><p>Holotype and 6 paratypes (worker): India, Kerala, Salim Ali Bird Sanctuary, <named-content xmlns:xlink="http://www.w3.org/1999/xlink" content-type="dwc:verbatimCoordinates" xlink:type="simple">10°45'N, 76°44'E</named-content>, 118m a.s.l., 10.x.2011, Winkler method (coll. Shahid A. Akbar); Holotype in PUAC and paratype in BMNH.</p></tp:treatment-sec><tp:treatment-sec sec-type="Worker description"><title>Worker description.</title><p>Measurements (holotype in brackets): HL 0.46-0.51 (0.48); HW 0.37-0.39 (0.38); WL 0.47-0.49 (0.49); MH 0.28-0.31 (0.31); PrW 0.25-0.29 (0.25); PL1 0.16-0.20 (0.17); PW1 0.16-0.19 (0.18); IIIAL 0.20-0.22 (0.22); IIIAW 0.22-0.27 (0.23); SL 0.21-0.22 (0.22); IVAL 0.43-0.49 (0.49); IVAW 0.39-0.41 (0.41). Indices: CI 76-80 (79); SI 56-57 (57); PI 95-105 (105) (n=5).</p><p>Head. Rectangular, longer than broad, sides converge anteriorly; vertexal margin concave, posterior lateral corners rounded. Parafrontal ridges prominent, raised. Eyes absent. Mandibles dentate; narrow, with strongly incurved apical tooth; anterior clypeal margin entire and projects forward as a low rounded transparent lobe or apron. Lateroclypeal teeth reduced. Antennae 9 segmented; scapes short, clavate, each falling short of posterior margin of head by 1/3<sup>rd</sup> of its length.</p><p>Mesosoma. Stout, wider anteriorly; dorsal surface slightly convex, almost flat, the dorsal surface gently rounded along sides without any distinct margin. Declivous face of propodeum with cariniform margins across the top and along lateral margins.</p><p>Metasoma. Petiole as long as broad, without overhanging dorsolateral margins. Anterior face transverse and posterior face shallowly convex. Subpetiolar process prominent, acute, posteriorly directed; no fenestra present. Postpetiole slightly longer than broad, lateral angles uniformly rounded. Gaster elongate; base of cinctus of first gastral tergite with cross ribs; sting exerted.</p><p>Sculpture. Mandibles punctured. Head strongly foveate. Mesosoma, petiole and postpetiole with similar prominent foveate sculpture.</p><p>Vestiture. Body with reduced white pilosity; moderate, decumbent or subdecumbent hairs distributed evenly throughout. Apical funicular segments and legs with small standing hairs.</p><p>Colour. Dark red with mandibles, antennae and legs castaneous.</p><fig id="F11" position="float" orientation="portrait"><label>Figures 11–13.</label><caption><p><italic><tp:taxon-name>Cerapachys alii</tp:taxon-name></italic> sp. n. <bold>11</bold> body in profile <bold>12</bold> body in dorsal view <bold>13</bold> head in full-face view.</p></caption><graphic xmlns:xlink="http://www.w3.org/1999/xlink" xlink:href="ZooKeys-336-079-g011.jpg" position="float" orientation="portrait" xlink:type="simple"/></fig><!--PageBreak--></tp:treatment-sec><tp:treatment-sec sec-type="Etymology"><title>Etymology.</title><p>The species is named in honor of Dr. Salim Ali, renowned Indian Ornithologist.</p></tp:treatment-sec><tp:treatment-sec sec-type="Differential diagnosis"><title>Differential diagnosis.</title><p>With its 9 segmented antennae <italic><tp:taxon-name>Cerapachys alii</tp:taxon-name></italic> can be easily separated from other species known from India. Only eight other known species of <italic><tp:taxon-name>Cerapachys</tp:taxon-name></italic> are reported to have 9 segmented antennae. These eight species are placed in the <italic>typhlus</italic> group and include; <italic><tp:taxon-name>Cerapachys biroi</tp:taxon-name></italic> Forel, 1907; <italic><tp:taxon-name>Cerapachys cryptus</tp:taxon-name></italic> Mann, 1921; <italic><tp:taxon-name>Cerapachys edentatus</tp:taxon-name></italic> Forel, 1900; <italic><tp:taxon-name>Cerapachys fuscior</tp:taxon-name></italic> Mann, 1921; <italic><tp:taxon-name>Cerapachys papuanus</tp:taxon-name></italic> Emery, 1897; <italic><tp:taxon-name>Cerapachys pawa</tp:taxon-name></italic> Mann, 1919; <italic><tp:taxon-name>Cerapachys pusillus</tp:taxon-name></italic> Emery, 1897 and <italic><tp:taxon-name>Cerapachys typhlus</tp:taxon-name></italic> Roger, 1861. The new species can be easily separated from all of them. <italic><tp:taxon-name>Cerapachys cryptus</tp:taxon-name></italic> and <italic><tp:taxon-name>Cerapachys fuscior</tp:taxon-name></italic> are larger species (HW &gt; 0.70 mm) while <italic><tp:taxon-name>Cerapachys alii</tp:taxon-name></italic> is a smaller species (HW&lt; 0.40 mm). <italic><tp:taxon-name>Cerapachys typhlus</tp:taxon-name></italic> has the postpetiole more than half as long as the succeeding gastric segment while in <italic><tp:taxon-name>Cerapachys alii</tp:taxon-name></italic> it is less than half as long as the succeeding gastric segment. <italic><tp:taxon-name>Cerapachys papuanus</tp:taxon-name></italic>, <italic><tp:taxon-name>Cerapachys pawa</tp:taxon-name></italic> and <italic><tp:taxon-name>Cerapachys pusillus</tp:taxon-name></italic> have the anterolateral shoulders of the first gastric segment abruptly rounded, accentuating the medium concavity that receives the postpetiole while in <italic><tp:taxon-name>Cerapachys alii</tp:taxon-name></italic> theanterolateral shoulders of the first gastric segments as seen from above broadly rounded and gradually widening caudad. <italic><tp:taxon-name>Cerapachys biroi</tp:taxon-name></italic> and <italic><tp:taxon-name>Cerapachys edentatus</tp:taxon-name></italic> predominantly have punctuate body sculpture while <italic><tp:taxon-name>Cerapachys alii</tp:taxon-name></italic> has predominantly foveate body sculpture. <italic><tp:taxon-name>Cerapachys alii</tp:taxon-name></italic> can also be confused with <italic><tp:taxon-name>Cerapachys fragosus</tp:taxon-name></italic> Roger, 1862 and <italic><tp:taxon-name>Cerapachys coecus</tp:taxon-name></italic> Mayr, 1897 which has similar prominent foveate body sculpture, however these two species are characterized by 11 segmented antennae while as <italic><tp:taxon-name>Cerapachys alii</tp:taxon-name></italic> has 9 segmented antennae.</p><p><bold>Ecology.</bold> This subterranean species seems to be of rare occurrence as it was encountered only once during the extensive surveys in the region. The specimens were collected from a leaf litter sample taken from Salim Ali bird Sanctuary. A low-land evergreen forest area, located between the branches of Periyar river. The region is considered as the richest bird habitat on peninsular India.</p><table-wrap id="T1" position="float" orientation="portrait"><label>Table 1.</label><caption><p>Distribution of <italic><tp:taxon-name>Cerapachys</tp:taxon-name></italic> species. EQ=ergatoid queens; Q=queens; M=male; W=worker; + indicates reported and – indicates not reported.</p></caption><table><tbody><tr><th rowspan="1" colspan="1"><bold>N</bold></th><th rowspan="1" colspan="1"><bold>Species</bold></th><th rowspan="1" colspan="1"><bold>Distribution</bold></th><th rowspan="1" colspan="1"><bold>EQ</bold></th><th rowspan="1" colspan="1"><bold>Q</bold></th><th rowspan="1" colspan="1"><bold>M</bold></th><th rowspan="1" colspan="1"><bold>W</bold></th></tr><tr><td rowspan="1" colspan="1">1</td><td rowspan="1" colspan="1"><italic><tp:taxon-name>Cerapachys alii</tp:taxon-name></italic> sp. n.</td><td rowspan="1" colspan="1">India, Kerala</td><td rowspan="1" colspan="1">-</td><td rowspan="1" colspan="1">-</td><td rowspan="1" colspan="1">-</td><td rowspan="1" colspan="1">+</td></tr><tr><td rowspan="1" colspan="1">2</td><td rowspan="1" colspan="1"><italic><tp:taxon-name>Cerapachys anokha</tp:taxon-name></italic> sp. n.</td><td rowspan="1" colspan="1">India, Kerala</td><td rowspan="1" colspan="1">-</td><td rowspan="1" colspan="1">-</td><td rowspan="1" colspan="1">-</td><td rowspan="1" colspan="1">+</td></tr><tr><td rowspan="1" colspan="1">3</td><td rowspan="1" colspan="1"><italic><tp:taxon-name>Cerapachys aitkenii</tp:taxon-name></italic> Forel, 1900</td><td rowspan="1" colspan="1">India, Kerala</td><td rowspan="1" colspan="1">-</td><td rowspan="1" colspan="1">-</td><td rowspan="1" colspan="1"/><td rowspan="1" colspan="1">+</td></tr><tr><td rowspan="1" colspan="1">4</td><td rowspan="1" colspan="1"><italic><tp:taxon-name>Cerapachys besucheti</tp:taxon-name></italic> Brown, 1975</td><td rowspan="1" colspan="1">India, Tamil Nadu</td><td rowspan="1" colspan="1">+</td><td rowspan="1" colspan="1">-</td><td rowspan="1" colspan="1">-</td><td rowspan="1" colspan="1">+</td></tr><tr><td rowspan="1" colspan="1">5</td><td rowspan="1" colspan="1"><italic><tp:taxon-name>Cerapachys biroi</tp:taxon-name></italic> Forel, 1907</td><td rowspan="1" colspan="1">Madagascar, Philippines, Puerto Rico, China, Nepal, India, Comoros, Seychelles, Mayotte, Japan, Viet Nam, Guam, Samoa, Marshall Islands, Northern Mariana Islands and Hawaii</td><td rowspan="1" colspan="1">+</td><td rowspan="1" colspan="1">+</td><td rowspan="1" colspan="1">+</td><td rowspan="1" colspan="1">+</td></tr><tr><td rowspan="1" colspan="1">6</td><td rowspan="1" colspan="1"><italic><tp:taxon-name>Cerapachys longitarsus</tp:taxon-name></italic> (Mayr, 1879)</td><td rowspan="1" colspan="1">Philippines, New Guinea, Israel, India, Bangladesh, Thailand, Saudi Arabia, Egypt, United Arab Emirates</td><td rowspan="1" colspan="1">+</td><td rowspan="1" colspan="1">+</td><td rowspan="1" colspan="1">+</td><td rowspan="1" colspan="1">+</td></tr><tr><td rowspan="1" colspan="1">7</td><td rowspan="1" colspan="1"><italic><tp:taxon-name>Cerapachys nayana</tp:taxon-name></italic> sp. n.</td><td rowspan="1" colspan="1">India, Karnataka, Kerala</td><td rowspan="1" colspan="1">+</td><td rowspan="1" colspan="1">-</td><td rowspan="1" colspan="1">-</td><td rowspan="1" colspan="1">+</td></tr><tr><td rowspan="1" colspan="1">8</td><td rowspan="1" colspan="1"><italic><tp:taxon-name>Cerapachys indicus</tp:taxon-name></italic> Brown, 1975</td><td rowspan="1" colspan="1">India, Kerala</td><td rowspan="1" colspan="1">-</td><td rowspan="1" colspan="1">+</td><td rowspan="1" colspan="1">-</td><td rowspan="1" colspan="1">+</td></tr><tr><td rowspan="1" colspan="1">9</td><td rowspan="1" colspan="1"><italic><tp:taxon-name>Cerapachys schoedli</tp:taxon-name></italic> sp. n.</td><td rowspan="1" colspan="1">India, Kerala</td><td rowspan="1" colspan="1">-</td><td rowspan="1" colspan="1">-</td><td rowspan="1" colspan="1">-</td><td rowspan="1" colspan="1">+</td></tr><tr><td rowspan="1" colspan="1">10</td><td rowspan="1" colspan="1"><italic><tp:taxon-name>Cerapachys seema</tp:taxon-name></italic> sp. n.</td><td rowspan="1" colspan="1">India, Kerala</td><td rowspan="1" colspan="1">+</td><td rowspan="1" colspan="1">+</td><td rowspan="1" colspan="1">-</td><td rowspan="1" colspan="1">+</td></tr><tr><td rowspan="1" colspan="1">11</td><td rowspan="1" colspan="1"><italic><tp:taxon-name>Cerapachys sulcinodis</tp:taxon-name></italic> Emery, 1889</td><td rowspan="1" colspan="1">Philippines, Indonesia China, India, Viet Nam and Thailand</td><td rowspan="1" colspan="1">+</td><td rowspan="1" colspan="1">+</td><td rowspan="1" colspan="1">+</td><td rowspan="1" colspan="1">+</td></tr><tr><td rowspan="1" colspan="1">12</td><td rowspan="1" colspan="1"><italic><tp:taxon-name>Cerapachys wighti</tp:taxon-name></italic> sp. n.</td><td rowspan="1" colspan="1">India, Kerala</td><td rowspan="1" colspan="1">-</td><td rowspan="1" colspan="1">-</td><td rowspan="1" colspan="1">-</td><td rowspan="1" colspan="1">+</td></tr></tbody></table></table-wrap></tp:treatment-sec><tp:treatment-sec><!--Section generated to contain objects referenced in tp:taxon-treatment.--><fig id="F2" position="float" orientation="portrait"><label>Figure 2.</label><caption><p><bold>A</bold> dorsal surface of <italic><tp:taxon-name>Cerapachys biroi</tp:taxon-name></italic> with conspicuous punctate sculpture <bold>B</bold> dorsal surface of <italic><tp:taxon-name>Cerapachys alii</tp:taxon-name></italic> with foveate sculpture.</p></caption><graphic xmlns:xlink="http://www.w3.org/1999/xlink" xlink:href="ZooKeys-336-079-g002.jpg" position="float" orientation="portrait" xlink:type="simple"/></fig></tp:treatment-sec></tp:taxon-treatment>
