# Supplementary material for: Taxonomic studies on the ant genus Cerapachys Smith (Hymenoptera, Formicidae) from India
Source: Zookeys. 2013 Sep 27;(336):79–103. doi: 10.3897/zookeys.336.5719 (PMC3800781; doi:10.3897/zookeys.336.5719)
Supplement: XML Treatment for Cerapachys nayana [file zookeys.336.5719-treatment3.xml]

<!DOCTYPE tp:taxon-treatment
  PUBLIC "-//TaxonX//DTD Taxonomic Treatment Publishing DTD v0 20100105//EN" "tax-treatment-NSO.dtd">
<tp:taxon-treatment xmlns:tp="http://www.plazi.org/taxpub"><tp:treatment-meta><mixed-citation publication-type="journal"><person-group><name><surname>Bharti</surname><given-names>Himender</given-names></name><name><surname>Akbar</surname><given-names>Shahid Ali</given-names></name></person-group><article-title>Taxonomic studies on the ant genus <italic>Cerapachys</italic> Smith (Hymenoptera, Formicidae) from India</article-title><source>Zookeys</source><day>27</day><month>9</month><year>2013</year><volume>2013</volume><issue>336</issue><fpage>79</fpage><lpage>103</lpage><pub-id pub-id-type="doi">10.3897/zookeys.336.5719</pub-id></mixed-citation></tp:treatment-meta><tp:nomenclature><tp:taxon-name>
                            <tp:taxon-name-part taxon-name-part-type="genus">Cerapachys</tp:taxon-name-part>
                            <tp:taxon-name-part taxon-name-part-type="species">nayana</tp:taxon-name-part>
                            <object-id xmlns:xlink="http://www.w3.org/1999/xlink" xlink:type="simple">http://zoobank.org/46F8FF78-D753-4BEF-8FCB-7A83D4149E8D</object-id>
                            <object-id xmlns:xlink="http://www.w3.org/1999/xlink" xlink:type="simple">http://species-id.net/wiki/Cerapachys_nayana</object-id>
                        </tp:taxon-name><tp:taxon-status xmlns:xlink="http://www.w3.org/1999/xlink" xlink:type="simple">sp. n.</tp:taxon-status><xref ref-type="fig" rid="F3">Figures 3B</xref><xref ref-type="fig" rid="F4">, 4B</xref><xref ref-type="fig" rid="F13">, 17</xref><xref ref-type="fig" rid="F13">, 18</xref><xref ref-type="fig" rid="F13">, 19</xref><xref ref-type="fig" rid="F14">, 20</xref><xref ref-type="fig" rid="F14">, 21</xref><xref ref-type="fig" rid="F14">, 22</xref><xref ref-type="table" rid="T1">, Table 1</xref></tp:nomenclature><tp:treatment-sec sec-type="Type material"><title>Type material.</title><p>Holotype worker: India: Kerala, Silent valley national park, <named-content xmlns:xlink="http://www.w3.org/1999/xlink" content-type="dwc:verbatimCoordinates" xlink:type="simple">11°5'N, 76°26'E</named-content>, 897m a.s.l., 25.ix.2011, hand picking. Paratypes: 2 workers and 1 ergatoid queen with same data as holotype; 6 workers and 2 ergatoid queens, India, Karnataka, Gundlupet <named-content xmlns:xlink="http://www.w3.org/1999/xlink" content-type="dwc:verbatimCoordinates" xlink:type="simple">11°8'N, 76°68'E</named-content>, 800m a.s.l., 27.ix.2010, hand picking; 2 workers and 1 ergatoid queen, India, Kerala, Periyar tiger reserve, <named-content xmlns:xlink="http://www.w3.org/1999/xlink" content-type="dwc:verbatimCoordinates" xlink:type="simple">9°46'N, 77°14'E</named-content>, 1005m a.s.l., 10.x.2011, hand picking (coll. Shahid A. Akbar). Holotype in PUAC and paratype in BMNH.</p></tp:treatment-sec><tp:treatment-sec sec-type="Worker description"><title>Worker description.</title><p>Measurements (holotype in brackets): HL 0.55-0.66 (0.66); HW 0.48-0.51 (0.51); EL 0.24-0.27 (0.25); WL 0.60-0.66 (0.66); MH 0.34-0.37 (0.34); PrW 0.33-0.38 (0.34); PL1 0.20-0.23 (0.23); PW1 0.25-0.29 (0.29); IIIAL 0.30-0.44 (0.44); IIIAW 0.37-0.47 (0.37); SL 0.21-0.27 (0.27); IVAL 0.58-0.61 (0.61); IVAW 0.47-0.52 (0.52). Indices: CI 77-87 (77); SI 44-53 (53); PI 125-126 (126) (n=10).</p><!--PageBreak--><p>Head. Rectangular, longer than broad, widest at about its midlength; sides parallel, vertexal margin transverse to shallowly concave, posterior lateral corners weakly acute. Parafrontal ridges present but not raised, very low. Eyes large prominent. Mandibles subtriangular; masticatory margin without a row of small denticles. Lateroclypeal teeth small and reduced. Antennae 12 segmented; scapes short, reaching up to 4/5<sup>th</sup> of posterior margin of head.</p><p>Mesosoma. Moderately stout, rectangular in dorsal view; dorsal surface flattened, bordered laterally by a distinct angle, but no margin. Declivous face of propodeum with cariniform margins across the top and along the lateral margins.</p><p>Metasoma. Petiole broader than long, with strong overhanging dorsolateral margins. Anterior face concave while posterior face is transverse. Subpetiolar process small with stout acute apex, directed forward, located beneath anterior 1/3rd of the petiole; no fenestra present. Postpetiole sub trapezoidal, wider behind with the posterolateral angles uniformly rounded. Gaster elongate; base of cinctus of first gastral tergite with cross ribs; sting exerted.</p><p>Sculpture. Mandibles smooth and shining. Head with small punctures, spaced wider than their diameter, dorsum of head also with faint rugae in between the punctures. Similar sculpture on dorsal surface of mesosoma and petiole. Small continuous punctures produce a matt like appearance on the dorsum of the postpetiole. Gaster with similar matt-like appearance but less prominent. Cinctus of 1<sup>st</sup> gastral segment smooth and shining.</p><p>Vestiture. Body covered with moderate decumbent or subdecumbent hairs most prominent on postpetiole and gaster, head devoid of such hairs, only a few along sides; apical funicular segments with standing hairs.</p><!--PageBreak--><p>Colour. Black with mandibles, antennae and legs castaneous.</p><fig id="F13" position="float" orientation="portrait"><label>Figures 17–19.</label><caption><p><italic><tp:taxon-name>Cerapachys nayana</tp:taxon-name></italic> sp. n. <bold>17</bold> body in profile <bold>18</bold> body in dorsal view <bold>19</bold> head in full-face view.</p></caption><graphic xmlns:xlink="http://www.w3.org/1999/xlink" xlink:href="ZooKeys-336-079-g013.jpg" position="float" orientation="portrait" xlink:type="simple"/></fig><fig id="F14" position="float" orientation="portrait"><label>Figures 20–22.</label><caption><p><italic><tp:taxon-name>Cerapachys nayana</tp:taxon-name></italic> sp. n. ergatoid queen. <bold>20</bold> body in profile <bold>21</bold> body in dorsal view <bold>22</bold> head in full-face view.</p></caption><graphic xmlns:xlink="http://www.w3.org/1999/xlink" xlink:href="ZooKeys-336-079-g014.jpg" position="float" orientation="portrait" xlink:type="simple"/></fig></tp:treatment-sec><tp:treatment-sec sec-type="Ergatoid queen measurements"><title>Ergatoid queen measurements.</title><p>HL 0.66-0.77; HW 0.55-0.60; EL 0.22-0.24; WL 0.79-0.82; MH 0.36-0.41; PrW 0.44-0.47; PL1 0.24-0.27; PW1 0.44-0.47; IIIAL 0.44-0.47; IIIAW 0.51-0.55; SL 0.18-0.22; IVAL 0.58-0.63; IVAW; 0.60-0.66. Indices: CI 77-83; SI 33-37; PI 174-183 (n=3).</p><p>Like the workers of the same colony, but larger, with thicker body, especially mesosoma and gaster. Ocelli present on vertex, prominent. The pilosity is much more prominent compared to workers. Distinction between ergatoid queens and worker is vague, with size variation of workers very high.</p></tp:treatment-sec><tp:treatment-sec sec-type="Variations"><title>Variations.</title><p>There is a considerable amount of size variation between individual specimens, the smaller workers are lighter in body colouration compared with larger specimens; the body sculpture and pilosity also differs between individuals.</p></tp:treatment-sec><tp:treatment-sec sec-type="Etymology"><title>Etymology.</title><p>The species epithet is Sanskrit for “eyes”, in reference to the large eye size of the species.</p></tp:treatment-sec><tp:treatment-sec sec-type="Differential diagnosis"><title>Differential diagnosis.</title><p>With themarginate dorsolateral sides of its petiole, this species is easily distinguished from other Indian species of its genus. The new species sharesmost characters with <!--PageBreak--><italic><tp:taxon-name>Cerapachys anokha</tp:taxon-name></italic> from which it is separated by the combination of characters given in the diagnosis of the latter species. <italic><tp:taxon-name>Cerapachys nayana</tp:taxon-name></italic> is compared with <italic><tp:taxon-name>Cerapachys longitarsus</tp:taxon-name></italic> which also has marginate dorsolateral sides to the petiole; however, the two species can be easily separated. <italic><tp:taxon-name>Cerapachys longitarsus</tp:taxon-name></italic> has characteristic bicolouration, with the head brown, trunk red or brown, petiole and postpetiole light to dark reddish and the gaster brown or black, while <italic><tp:taxon-name>Cerapachys nayana</tp:taxon-name></italic> is uniformly black coloured with mandibles, antennae and legs castaneous. The new species also resembles the Philippines, <italic><tp:taxon-name>Cerapachys luzuriagae</tp:taxon-name></italic> (Wheeler &amp; Chapman, 1925) but can be easily separated from it. <italic><tp:taxon-name>Cerapachys nayana</tp:taxon-name></italic> is coloured black with the petiole broader than long, and with concave anterior and transverse posterior faces, the postpetiole with dense punctures and without dentition; while <italic><tp:taxon-name>Cerapachys luzuriagae</tp:taxon-name></italic> is reddish brown with the petiole as long as broad, with convex anterior and truncate posterior faces; postpetiole without dense punctures, and mandibles with prominent dentition.</p></tp:treatment-sec><tp:treatment-sec sec-type="Ecology"><title>Ecology.</title><p>This species is widely distributed in the Western Ghats. It was collected from non-forested and forest habitats from small bushes, and foraging over dry soil surfaces.</p></tp:treatment-sec><tp:treatment-sec><!--Section generated to contain objects referenced in tp:taxon-treatment.--><fig id="F3" position="float" orientation="portrait"><label>Figure 3.</label><caption><p><bold>A</bold> petiole of <italic><tp:taxon-name>Cerapachys schoedli</tp:taxon-name></italic> with dorsum rounding into sides without overhanging dorsolateral margins <bold>B</bold> petioleof <italic><tp:taxon-name>Cerapachys nayana</tp:taxon-name></italic> with strong overhanging dorsolateral margins.</p></caption><graphic xmlns:xlink="http://www.w3.org/1999/xlink" xlink:href="ZooKeys-336-079-g003.jpg" position="float" orientation="portrait" xlink:type="simple"/></fig><fig id="F4" position="float" orientation="portrait"><label>Figure 4.</label><caption><p><bold>A</bold>. body of <italic><tp:taxon-name>Cerapachys longitarsus</tp:taxon-name></italic> in lateral view illustrating the characteristic bicolouration <bold>B</bold> uniformly coloured body of <italic><tp:taxon-name>Cerapachys nayana</tp:taxon-name></italic> in lateral view.</p></caption><graphic xmlns:xlink="http://www.w3.org/1999/xlink" xlink:href="ZooKeys-336-079-g004.jpg" position="float" orientation="portrait" xlink:type="simple"/></fig><table-wrap id="T1" position="float" orientation="portrait"><label>Table 1.</label><caption><p>Distribution of <italic><tp:taxon-name>Cerapachys</tp:taxon-name></italic> species. EQ=ergatoid queens; Q=queens; M=male; W=worker; + indicates reported and – indicates not reported.</p></caption><table><tbody><tr><th rowspan="1" colspan="1"><bold>N</bold></th><th rowspan="1" colspan="1"><bold>Species</bold></th><th rowspan="1" colspan="1"><bold>Distribution</bold></th><th rowspan="1" colspan="1"><bold>EQ</bold></th><th rowspan="1" colspan="1"><bold>Q</bold></th><th rowspan="1" colspan="1"><bold>M</bold></th><th rowspan="1" colspan="1"><bold>W</bold></th></tr><tr><td rowspan="1" colspan="1">1</td><td rowspan="1" colspan="1"><italic><tp:taxon-name>Cerapachys alii</tp:taxon-name></italic> sp. n.</td><td rowspan="1" colspan="1">India, Kerala</td><td rowspan="1" colspan="1">-</td><td rowspan="1" colspan="1">-</td><td rowspan="1" colspan="1">-</td><td rowspan="1" colspan="1">+</td></tr><tr><td rowspan="1" colspan="1">2</td><td rowspan="1" colspan="1"><italic><tp:taxon-name>Cerapachys anokha</tp:taxon-name></italic> sp. n.</td><td rowspan="1" colspan="1">India, Kerala</td><td rowspan="1" colspan="1">-</td><td rowspan="1" colspan="1">-</td><td rowspan="1" colspan="1">-</td><td rowspan="1" colspan="1">+</td></tr><tr><td rowspan="1" colspan="1">3</td><td rowspan="1" colspan="1"><italic><tp:taxon-name>Cerapachys aitkenii</tp:taxon-name></italic> Forel, 1900</td><td rowspan="1" colspan="1">India, Kerala</td><td rowspan="1" colspan="1">-</td><td rowspan="1" colspan="1">-</td><td rowspan="1" colspan="1"/><td rowspan="1" colspan="1">+</td></tr><tr><td rowspan="1" colspan="1">4</td><td rowspan="1" colspan="1"><italic><tp:taxon-name>Cerapachys besucheti</tp:taxon-name></italic> Brown, 1975</td><td rowspan="1" colspan="1">India, Tamil Nadu</td><td rowspan="1" colspan="1">+</td><td rowspan="1" colspan="1">-</td><td rowspan="1" colspan="1">-</td><td rowspan="1" colspan="1">+</td></tr><tr><td rowspan="1" colspan="1">5</td><td rowspan="1" colspan="1"><italic><tp:taxon-name>Cerapachys biroi</tp:taxon-name></italic> Forel, 1907</td><td rowspan="1" colspan="1">Madagascar, Philippines, Puerto Rico, China, Nepal, India, Comoros, Seychelles, Mayotte, Japan, Viet Nam, Guam, Samoa, Marshall Islands, Northern Mariana Islands and Hawaii</td><td rowspan="1" colspan="1">+</td><td rowspan="1" colspan="1">+</td><td rowspan="1" colspan="1">+</td><td rowspan="1" colspan="1">+</td></tr><tr><td rowspan="1" colspan="1">6</td><td rowspan="1" colspan="1"><italic><tp:taxon-name>Cerapachys longitarsus</tp:taxon-name></italic> (Mayr, 1879)</td><td rowspan="1" colspan="1">Philippines, New Guinea, Israel, India, Bangladesh, Thailand, Saudi Arabia, Egypt, United Arab Emirates</td><td rowspan="1" colspan="1">+</td><td rowspan="1" colspan="1">+</td><td rowspan="1" colspan="1">+</td><td rowspan="1" colspan="1">+</td></tr><tr><td rowspan="1" colspan="1">7</td><td rowspan="1" colspan="1"><italic><tp:taxon-name>Cerapachys nayana</tp:taxon-name></italic> sp. n.</td><td rowspan="1" colspan="1">India, Karnataka, Kerala</td><td rowspan="1" colspan="1">+</td><td rowspan="1" colspan="1">-</td><td rowspan="1" colspan="1">-</td><td rowspan="1" colspan="1">+</td></tr><tr><td rowspan="1" colspan="1">8</td><td rowspan="1" colspan="1"><italic><tp:taxon-name>Cerapachys indicus</tp:taxon-name></italic> Brown, 1975</td><td rowspan="1" colspan="1">India, Kerala</td><td rowspan="1" colspan="1">-</td><td rowspan="1" colspan="1">+</td><td rowspan="1" colspan="1">-</td><td rowspan="1" colspan="1">+</td></tr><tr><td rowspan="1" colspan="1">9</td><td rowspan="1" colspan="1"><italic><tp:taxon-name>Cerapachys schoedli</tp:taxon-name></italic> sp. n.</td><td rowspan="1" colspan="1">India, Kerala</td><td rowspan="1" colspan="1">-</td><td rowspan="1" colspan="1">-</td><td rowspan="1" colspan="1">-</td><td rowspan="1" colspan="1">+</td></tr><tr><td rowspan="1" colspan="1">10</td><td rowspan="1" colspan="1"><italic><tp:taxon-name>Cerapachys seema</tp:taxon-name></italic> sp. n.</td><td rowspan="1" colspan="1">India, Kerala</td><td rowspan="1" colspan="1">+</td><td rowspan="1" colspan="1">+</td><td rowspan="1" colspan="1">-</td><td rowspan="1" colspan="1">+</td></tr><tr><td rowspan="1" colspan="1">11</td><td rowspan="1" colspan="1"><italic><tp:taxon-name>Cerapachys sulcinodis</tp:taxon-name></italic> Emery, 1889</td><td rowspan="1" colspan="1">Philippines, Indonesia China, India, Viet Nam and Thailand</td><td rowspan="1" colspan="1">+</td><td rowspan="1" colspan="1">+</td><td rowspan="1" colspan="1">+</td><td rowspan="1" colspan="1">+</td></tr><tr><td rowspan="1" colspan="1">12</td><td rowspan="1" colspan="1"><italic><tp:taxon-name>Cerapachys wighti</tp:taxon-name></italic> sp. n.</td><td rowspan="1" colspan="1">India, Kerala</td><td rowspan="1" colspan="1">-</td><td rowspan="1" colspan="1">-</td><td rowspan="1" colspan="1">-</td><td rowspan="1" colspan="1">+</td></tr></tbody></table></table-wrap></tp:treatment-sec></tp:taxon-treatment>
