# Supplementary material for: Taxonomic studies on the ant genus Cerapachys Smith (Hymenoptera, Formicidae) from India
Source: Zookeys. 2013 Sep 27;(336):79–103. doi: 10.3897/zookeys.336.5719 (PMC3800781; doi:10.3897/zookeys.336.5719)
Supplement: XML Treatment for Cerapachys schoedli [file zookeys.336.5719-treatment4.xml]

<!DOCTYPE tp:taxon-treatment
  PUBLIC "-//TaxonX//DTD Taxonomic Treatment Publishing DTD v0 20100105//EN" "tax-treatment-NSO.dtd">
<tp:taxon-treatment xmlns:tp="http://www.plazi.org/taxpub"><tp:treatment-meta><mixed-citation publication-type="journal"><person-group><name><surname>Bharti</surname><given-names>Himender</given-names></name><name><surname>Akbar</surname><given-names>Shahid Ali</given-names></name></person-group><article-title>Taxonomic studies on the ant genus <italic>Cerapachys</italic> Smith (Hymenoptera, Formicidae) from India</article-title><source>Zookeys</source><day>27</day><month>9</month><year>2013</year><volume>2013</volume><issue>336</issue><fpage>79</fpage><lpage>103</lpage><pub-id pub-id-type="doi">10.3897/zookeys.336.5719</pub-id></mixed-citation></tp:treatment-meta><tp:nomenclature><tp:taxon-name>
                            <tp:taxon-name-part taxon-name-part-type="genus">Cerapachys</tp:taxon-name-part>
                            <tp:taxon-name-part taxon-name-part-type="species">schoedli</tp:taxon-name-part>
                            <object-id xmlns:xlink="http://www.w3.org/1999/xlink" xlink:type="simple">http://zoobank.org/38E7EC5E-E9F2-4FCC-B467-10E9208AA155</object-id>
                            <object-id xmlns:xlink="http://www.w3.org/1999/xlink" xlink:type="simple">http://species-id.net/wiki/Cerapachys_schoedli</object-id>
                        </tp:taxon-name><tp:taxon-status xmlns:xlink="http://www.w3.org/1999/xlink" xlink:type="simple">sp. n.</tp:taxon-status><xref ref-type="fig" rid="F1">Figures 1</xref><xref ref-type="fig" rid="F3">, 3A</xref><xref ref-type="fig" rid="F6">, 6A</xref><xref ref-type="fig" rid="F8">, 8A</xref><xref ref-type="fig" rid="F15">, 23</xref><xref ref-type="fig" rid="F15">, 24</xref><xref ref-type="fig" rid="F15">, 25</xref><xref ref-type="fig" rid="F16">, 26</xref><xref ref-type="fig" rid="F16">, 27</xref><xref ref-type="fig" rid="F16">, 28</xref><xref ref-type="table" rid="T1">, Table 1</xref></tp:nomenclature><tp:treatment-sec sec-type="Type material"><title>Type material.</title><p>Holotype worker: India. Kerala, Silent valley national park, <named-content xmlns:xlink="http://www.w3.org/1999/xlink" content-type="dwc:verbatimCoordinates" xlink:type="simple">11°5'N, 76°26'E</named-content>, 897m a.s.l., 25.ix.2011, Winkler. Paratypes: 13 workers and 3 ergatoid queens, same data as holotype; 2 workers, India, Kerala, Salim Ali Bird Sanctuary, <named-content xmlns:xlink="http://www.w3.org/1999/xlink" content-type="dwc:verbatimCoordinates" xlink:type="simple">10°45'N, 76°44'E</named-content>, 118m a.s.l., 6.xi.2011, Winkler; 10 workers, India, Kerala, Periyar tiger reserve, Manalar, <named-content xmlns:xlink="http://www.w3.org/1999/xlink" content-type="dwc:verbatimCoordinates" xlink:type="simple">9°35'N, 77°18'E</named-content>, 1630m a.s.l., 27.x.2011, hand picking (coll. Shahid A. Akbar). Holotype in PUAC and paratype in BMNH.</p></tp:treatment-sec><tp:treatment-sec sec-type="Worker description"><title>Worker description.</title><p>Measurements (holotype in brackets): HL 0.64-0.68 (0.68); HW 0.44-0.46 (0.46); EL 0.07-0.11 (0.11); WL 0.62-0.69 (0.69); MH 0.41-0.48 (0.48); PrW 0.31-0.35 (0.35); PL1 0.24-0.27 (0.27); PW1 0.28-0.31 (0.31); IIIAL 0.28-0.32 (0.32); IIIAW 0.39-0.41 (0.41); SL 0.31-0.33 (0.33); IVAL 0.70-0.74 (0.74); IVAW 0.58-0.60 (0.60). Indices: CI 67-69 (67); SI 70-72 (72); PI 114-116 (114) (n=11).</p><p>Head, rectangular, longer than broad; sides parallel; vertexal border transverse. Posterior lateral corners acute. Parafrontal ridges present, raised. Eyes medium sized, almost circular. Mandibles subtriangular; masticatory margins without a row of small denticles. Lateroclypeal teeth small. Antennae 12 segmented; scapes short, each falling short of posterior margin of head by 1/3<sup>rd</sup> of its length.</p><p>Mesosoma. stout, humped in profile view; dorsal surface convex, continuous with sides, no lateral margins. Declivous face of propodeum with cariniform margins across the top and along the lateral margins.</p><p>Metasoma. Petiole broader than long, and gently rounded towards the sides. Anterior and posterior faces transverse. Subpetiolar process stout, fenestra present. Postpetiole almost rectangular, wider behind, with the posterolateral angles not tuberculate but uniformly rounded. Gaster elongate; base of cinctus of first gastral tergite with cross ribs; sting exerted.</p><p>Sculpture. Mandibles with small punctures. Head smooth and shining with some punctures. Mesosoma mostly smooth and shining with some punctures along the sides. Petiole, postpetiole and gaster with continuous punctures.</p><!--PageBreak--><p>Vestiture. Body covered with moderate, decumbent or subdecumbent hairs, most prominent on gaster; apical funicular segments and legs also with standing hairs.</p><p>Colour. Bright yellowish orange to dark red.</p><fig id="F15" position="float" orientation="portrait"><label>Figures 23–25.</label><caption><p><italic><tp:taxon-name>Cerapachys schoedli</tp:taxon-name></italic> sp. n. <bold>23</bold> body in profile <bold>24</bold> body in dorsal view <bold>25</bold> head in full-face view.</p></caption><graphic xmlns:xlink="http://www.w3.org/1999/xlink" xlink:href="ZooKeys-336-079-g015.jpg" position="float" orientation="portrait" xlink:type="simple"/></fig><fig id="F16" position="float" orientation="portrait"><label>Figures 26–28.</label><caption><p><italic><tp:taxon-name>Cerapachys schoedli</tp:taxon-name></italic> sp. n. ergatoid queen <bold>26</bold> body in profile <bold>27</bold> body in dorsal view <bold>28</bold> head in full-face view.</p></caption><graphic xmlns:xlink="http://www.w3.org/1999/xlink" xlink:href="ZooKeys-336-079-g016.jpg" position="float" orientation="portrait" xlink:type="simple"/></fig><!--PageBreak--></tp:treatment-sec><tp:treatment-sec sec-type="Ergatoid queen measurements"><title>Ergatoid queen measurements.</title><p>HL 0.80-0.84; HW 0.59-0.63; EL 0.14-0.16; WL 0.88-0.92; MH 0.51-0.55; PrW 0.49-0.53; SL 0.41-0.43; PL1 0.29-0.31; PW1 0.38-0.41; IIIAL 0.44-0.50; IIIAW 0.57-0.59; IVAL 0.88-0.90; IVAW 0.86-0.88. Indices: CI 73-75; SI 68-69; PI 131-132 (n=3).</p><p>Like the workers of the same colony, but larger, with more stout body, especially the mesosoma and gaster. Ocelli absent on vertex. Distinction between ergatoid queens and worker is vague, with size variation of workers very high.</p></tp:treatment-sec><tp:treatment-sec sec-type="Etymology"><title>Etymology.</title><p>The species is named in the honor of the late Dr. Stefan Schödl.</p></tp:treatment-sec><tp:treatment-sec sec-type="Differential diagnosis"><title>Differential diagnosis.</title><p>This species is aberrant in many characters, with the cephalic dorsum bearing small punctures with average diameter lesser than the average distance separating them, a highly shinning body and reduced body sculpture, which separates it from other reported Indian species. <italic><tp:taxon-name>Cerapachys schoedli</tp:taxon-name></italic> sharesmost characters with <italic><tp:taxon-name>Cerapachys seema</tp:taxon-name></italic>, from which it can be easily distinguished by the combination of characters given in the diagnosis of the latter species. The new species can also be compared with <italic><tp:taxon-name>Cerapachys luteoviger</tp:taxon-name></italic> Brown, 1975 which also has small punctures on the cephalic dorsum, with diameter lesser than the average distance separating them. However, the peculiar petiolar node (with anterodorsal border concavely emarginate) and rounded head shape of <italic><tp:taxon-name>Cerapachys luteoviger</tp:taxon-name></italic> easily separates it from <italic><tp:taxon-name>Cerapachys schoedli</tp:taxon-name></italic>, which has the petiolar node broader than long and the posterior lateral corners of the head acute.</p></tp:treatment-sec><tp:treatment-sec sec-type="Ecology"><title>Ecology.</title><p>This species seems to be common in the Western Ghats; it was collected in non-forest as well as forest habitats in leaf litter and on dry soil surfaces.</p></tp:treatment-sec><tp:treatment-sec><!--Section generated to contain objects referenced in tp:taxon-treatment.--><fig id="F1" position="float" orientation="portrait"><label>Figure 1.</label><caption><p>Images illustrating the measurements used. <bold>A</bold> body in lateral view with measuring lines for EL, MH, and WL <bold>B</bold> body in dorsal view with measuring lines for PrW, PL1, PW1, IIIAW, IIIAL, IVAW and IVAL <bold>C</bold> head in full-face view with measuring lines for HL, HW and SL.</p></caption><graphic xmlns:xlink="http://www.w3.org/1999/xlink" xlink:href="ZooKeys-336-079-g001.jpg" position="float" orientation="portrait" xlink:type="simple"/></fig><fig id="F3" position="float" orientation="portrait"><label>Figure 3.</label><caption><p><bold>A</bold> petiole of <italic><tp:taxon-name>Cerapachys schoedli</tp:taxon-name></italic> with dorsum rounding into sides without overhanging dorsolateral margins <bold>B</bold> petioleof <italic><tp:taxon-name>Cerapachys nayana</tp:taxon-name></italic> with strong overhanging dorsolateral margins.</p></caption><graphic xmlns:xlink="http://www.w3.org/1999/xlink" xlink:href="ZooKeys-336-079-g003.jpg" position="float" orientation="portrait" xlink:type="simple"/></fig><fig id="F6" position="float" orientation="portrait"><label>Figure 6.</label><caption><p><bold>A</bold> cephalic dorsum of <italic><tp:taxon-name>Cerapachys schoedli</tp:taxon-name></italic> illustrating small punctures with diameter less than the average distance separating them<bold>B</bold> cephalic dorsum of <italic><tp:taxon-name>Cerapachys wighti</tp:taxon-name></italic> showing large punctures with diameter greater than space separating them.</p></caption><graphic xmlns:xlink="http://www.w3.org/1999/xlink" xlink:href="ZooKeys-336-079-g006.jpg" position="float" orientation="portrait" xlink:type="simple"/></fig><fig id="F8" position="float" orientation="portrait"><label>Figure 8.</label><caption><p><bold>A</bold> shining cephalic dorsum of <italic><tp:taxon-name>Cerapachys schoedli</tp:taxon-name></italic> with reduced sculpture and eyes not breaking the lateral margins of head <bold>B</bold> dull cephalic dorsum of <italic><tp:taxon-name>Cerapachys seema</tp:taxon-name></italic> with prominent sculpture and eyes breaking the lateral margins of head.</p></caption><graphic xmlns:xlink="http://www.w3.org/1999/xlink" xlink:href="ZooKeys-336-079-g008.jpg" position="float" orientation="portrait" xlink:type="simple"/></fig><table-wrap id="T1" position="float" orientation="portrait"><label>Table 1.</label><caption><p>Distribution of <italic><tp:taxon-name>Cerapachys</tp:taxon-name></italic> species. EQ=ergatoid queens; Q=queens; M=male; W=worker; + indicates reported and – indicates not reported.</p></caption><table><tbody><tr><th rowspan="1" colspan="1"><bold>N</bold></th><th rowspan="1" colspan="1"><bold>Species</bold></th><th rowspan="1" colspan="1"><bold>Distribution</bold></th><th rowspan="1" colspan="1"><bold>EQ</bold></th><th rowspan="1" colspan="1"><bold>Q</bold></th><th rowspan="1" colspan="1"><bold>M</bold></th><th rowspan="1" colspan="1"><bold>W</bold></th></tr><tr><td rowspan="1" colspan="1">1</td><td rowspan="1" colspan="1"><italic><tp:taxon-name>Cerapachys alii</tp:taxon-name></italic> sp. n.</td><td rowspan="1" colspan="1">India, Kerala</td><td rowspan="1" colspan="1">-</td><td rowspan="1" colspan="1">-</td><td rowspan="1" colspan="1">-</td><td rowspan="1" colspan="1">+</td></tr><tr><td rowspan="1" colspan="1">2</td><td rowspan="1" colspan="1"><italic><tp:taxon-name>Cerapachys anokha</tp:taxon-name></italic> sp. n.</td><td rowspan="1" colspan="1">India, Kerala</td><td rowspan="1" colspan="1">-</td><td rowspan="1" colspan="1">-</td><td rowspan="1" colspan="1">-</td><td rowspan="1" colspan="1">+</td></tr><tr><td rowspan="1" colspan="1">3</td><td rowspan="1" colspan="1"><italic><tp:taxon-name>Cerapachys aitkenii</tp:taxon-name></italic> Forel, 1900</td><td rowspan="1" colspan="1">India, Kerala</td><td rowspan="1" colspan="1">-</td><td rowspan="1" colspan="1">-</td><td rowspan="1" colspan="1"/><td rowspan="1" colspan="1">+</td></tr><tr><td rowspan="1" colspan="1">4</td><td rowspan="1" colspan="1"><italic><tp:taxon-name>Cerapachys besucheti</tp:taxon-name></italic> Brown, 1975</td><td rowspan="1" colspan="1">India, Tamil Nadu</td><td rowspan="1" colspan="1">+</td><td rowspan="1" colspan="1">-</td><td rowspan="1" colspan="1">-</td><td rowspan="1" colspan="1">+</td></tr><tr><td rowspan="1" colspan="1">5</td><td rowspan="1" colspan="1"><italic><tp:taxon-name>Cerapachys biroi</tp:taxon-name></italic> Forel, 1907</td><td rowspan="1" colspan="1">Madagascar, Philippines, Puerto Rico, China, Nepal, India, Comoros, Seychelles, Mayotte, Japan, Viet Nam, Guam, Samoa, Marshall Islands, Northern Mariana Islands and Hawaii</td><td rowspan="1" colspan="1">+</td><td rowspan="1" colspan="1">+</td><td rowspan="1" colspan="1">+</td><td rowspan="1" colspan="1">+</td></tr><tr><td rowspan="1" colspan="1">6</td><td rowspan="1" colspan="1"><italic><tp:taxon-name>Cerapachys longitarsus</tp:taxon-name></italic> (Mayr, 1879)</td><td rowspan="1" colspan="1">Philippines, New Guinea, Israel, India, Bangladesh, Thailand, Saudi Arabia, Egypt, United Arab Emirates</td><td rowspan="1" colspan="1">+</td><td rowspan="1" colspan="1">+</td><td rowspan="1" colspan="1">+</td><td rowspan="1" colspan="1">+</td></tr><tr><td rowspan="1" colspan="1">7</td><td rowspan="1" colspan="1"><italic><tp:taxon-name>Cerapachys nayana</tp:taxon-name></italic> sp. n.</td><td rowspan="1" colspan="1">India, Karnataka, Kerala</td><td rowspan="1" colspan="1">+</td><td rowspan="1" colspan="1">-</td><td rowspan="1" colspan="1">-</td><td rowspan="1" colspan="1">+</td></tr><tr><td rowspan="1" colspan="1">8</td><td rowspan="1" colspan="1"><italic><tp:taxon-name>Cerapachys indicus</tp:taxon-name></italic> Brown, 1975</td><td rowspan="1" colspan="1">India, Kerala</td><td rowspan="1" colspan="1">-</td><td rowspan="1" colspan="1">+</td><td rowspan="1" colspan="1">-</td><td rowspan="1" colspan="1">+</td></tr><tr><td rowspan="1" colspan="1">9</td><td rowspan="1" colspan="1"><italic><tp:taxon-name>Cerapachys schoedli</tp:taxon-name></italic> sp. n.</td><td rowspan="1" colspan="1">India, Kerala</td><td rowspan="1" colspan="1">-</td><td rowspan="1" colspan="1">-</td><td rowspan="1" colspan="1">-</td><td rowspan="1" colspan="1">+</td></tr><tr><td rowspan="1" colspan="1">10</td><td rowspan="1" colspan="1"><italic><tp:taxon-name>Cerapachys seema</tp:taxon-name></italic> sp. n.</td><td rowspan="1" colspan="1">India, Kerala</td><td rowspan="1" colspan="1">+</td><td rowspan="1" colspan="1">+</td><td rowspan="1" colspan="1">-</td><td rowspan="1" colspan="1">+</td></tr><tr><td rowspan="1" colspan="1">11</td><td rowspan="1" colspan="1"><italic><tp:taxon-name>Cerapachys sulcinodis</tp:taxon-name></italic> Emery, 1889</td><td rowspan="1" colspan="1">Philippines, Indonesia China, India, Viet Nam and Thailand</td><td rowspan="1" colspan="1">+</td><td rowspan="1" colspan="1">+</td><td rowspan="1" colspan="1">+</td><td rowspan="1" colspan="1">+</td></tr><tr><td rowspan="1" colspan="1">12</td><td rowspan="1" colspan="1"><italic><tp:taxon-name>Cerapachys wighti</tp:taxon-name></italic> sp. n.</td><td rowspan="1" colspan="1">India, Kerala</td><td rowspan="1" colspan="1">-</td><td rowspan="1" colspan="1">-</td><td rowspan="1" colspan="1">-</td><td rowspan="1" colspan="1">+</td></tr></tbody></table></table-wrap></tp:treatment-sec></tp:taxon-treatment>
