# Supplementary material for: Taxonomic studies on the ant genus Cerapachys Smith (Hymenoptera, Formicidae) from India
Source: Zookeys. 2013 Sep 27;(336):79–103. doi: 10.3897/zookeys.336.5719 (PMC3800781; doi:10.3897/zookeys.336.5719)
Supplement: XML Treatment for Cerapachys seema [file zookeys.336.5719-treatment5.xml]

<!DOCTYPE tp:taxon-treatment
  PUBLIC "-//TaxonX//DTD Taxonomic Treatment Publishing DTD v0 20100105//EN" "tax-treatment-NSO.dtd">
<tp:taxon-treatment xmlns:tp="http://www.plazi.org/taxpub"><tp:treatment-meta><mixed-citation publication-type="journal"><person-group><name><surname>Bharti</surname><given-names>Himender</given-names></name><name><surname>Akbar</surname><given-names>Shahid Ali</given-names></name></person-group><article-title>Taxonomic studies on the ant genus <italic>Cerapachys</italic> Smith (Hymenoptera, Formicidae) from India</article-title><source>Zookeys</source><day>27</day><month>9</month><year>2013</year><volume>2013</volume><issue>336</issue><fpage>79</fpage><lpage>103</lpage><pub-id pub-id-type="doi">10.3897/zookeys.336.5719</pub-id></mixed-citation></tp:treatment-meta><tp:nomenclature><tp:taxon-name>
                            <tp:taxon-name-part taxon-name-part-type="genus">Cerapachys</tp:taxon-name-part>
                            <tp:taxon-name-part taxon-name-part-type="species">seema</tp:taxon-name-part>
                            <object-id xmlns:xlink="http://www.w3.org/1999/xlink" xlink:type="simple">http://zoobank.org/AE131489-5514-422C-BE6E-5BDBCCA2F111</object-id>
                            <object-id xmlns:xlink="http://www.w3.org/1999/xlink" xlink:type="simple">http://species-id.net/wiki/Cerapachys_seema</object-id>
                        </tp:taxon-name><tp:taxon-status xmlns:xlink="http://www.w3.org/1999/xlink" xlink:type="simple">sp. n.</tp:taxon-status><xref ref-type="fig" rid="F8">Figures 8B</xref><xref ref-type="fig" rid="F17">, 29</xref><xref ref-type="fig" rid="F17">, 30</xref><xref ref-type="fig" rid="F17">, 31</xref><xref ref-type="fig" rid="F18">, 32</xref><xref ref-type="fig" rid="F18">, 33</xref><xref ref-type="fig" rid="F18">, 34</xref><xref ref-type="fig" rid="F19">, 35</xref><xref ref-type="fig" rid="F19">, 36</xref><xref ref-type="fig" rid="F19">, 37</xref><xref ref-type="fig" rid="F21">, 41</xref><xref ref-type="table" rid="T1">, Table 1</xref></tp:nomenclature><tp:treatment-sec sec-type="Type material"><title>Type material.</title><p>Holotype worker: India. Kerala, Periyar tiger reserve, Manalar, <named-content xmlns:xlink="http://www.w3.org/1999/xlink" content-type="dwc:verbatimCoordinates" xlink:type="simple">9°35'N, 77°18'E</named-content>, 1630m a.s.l., 24.x.2011, hand picking. Paratypes: 4 workers, 3 ergatoid queens and 1 gyne, same data as holotype (coll. Shahid A. Akbar). Holotype in PUAC and paratype in BMNH.</p></tp:treatment-sec><tp:treatment-sec sec-type="Worker description"><title>Worker description.</title><p>Measurements (holotype in brackets): HL 0.72-0.74 (0.74); HW 0.52-0.56 (0.56); EL 0.07-0.19 (0.19); WL 0.77-0.82 (0.77); MH 0.38-0.45 (0.45); PrW 0.37-0.40 (0.38); PL1 0.23-0.29 (0.26); PW1 0.36-0.41 (0.41); IIIAL 0.41-0.46 (0.41); IIIAW 0.51-0.54 (0.51); SL 0.33-0.41 (0.41); IVAL 0.70-0.74 (0.74); IVAW 0.62-0.69 (0.63). Indices: CI 72-75 (75); SI 63-73 (73); PI 141-157 (157) (n=9).</p><p>Head, longer than broad; sides converging posteriorly; vertexal margin transverse. Posterior lateral corners weakly acute. Parafrontal ridges prominent, raised. Eyes small. Mandibles subtriangular; masticatory margins deflexed and downcurved, with a row of small denticles. Lateroclypeal teeth prominent. Antennae 12 segmented; scapes clavate, reaching up to 2/3<sup>rd</sup> the distance to the posterior margin of head.</p><!--PageBreak--><p>Mesosoma moderately stout, rectangular in dorsal view; dorsal surface flattened and gently rounded towards the sides. Declivous face of propodeum with cariniform margins across the top and along its lateral margins.</p><!--PageBreak--><p>Metasoma, Petiole broader than long, lacking dorsolateral margins. Anterior and posterior faces transverse. Subpetiolar process well developed, located below the anterior 1/3<sup>rd</sup> of the petiole; fenestra present. Postpetiole broader than long with posterolateral angles uniformly rounded. Gaster elongate; base of cinctus of first gastral tergite with cross ribs; sting exerted.</p><p>Sculpture. Mandibles smooth with few punctures. Head with prominent punctures, spaced more widely than their diameter. Similar sculpture on dorsal surface of mesosoma. Petiole and postpetiole with larger punctures, forming a rugae-like surface on the dorsum. Gaster with similar sculpture to mesosoma. Cinctus of 1<sup>st</sup> gastral segment with prominent transverse ribs.</p><p>Vestiture. Whole body covered with dense decumbent or subdecumbent yellowish hairs, sides of head and mesosoma with fewer hairs; apical funicular segments and legs with standing hairs.</p><p>Colour. Dark brownish black with mandibles, antennae and legs castaneous.</p><fig id="F17" position="float" orientation="portrait"><label>Figures 29–31.</label><caption><p><italic><tp:taxon-name>Cerapachys seema</tp:taxon-name></italic> sp. n. <bold>29</bold> body in profile <bold>30</bold> body in dorsal view <bold>31</bold> head in full-face view.</p></caption><graphic xmlns:xlink="http://www.w3.org/1999/xlink" xlink:href="ZooKeys-336-079-g017.jpg" position="float" orientation="portrait" xlink:type="simple"/></fig><fig id="F18" position="float" orientation="portrait"><label>Figures 32–34.</label><caption><p><italic><tp:taxon-name>Cerapachys seema</tp:taxon-name></italic> sp. n. ergatoid queen. <bold>32</bold> body in profile <bold>33</bold> body in dorsal view <bold>34</bold> head in full-face view.</p></caption><graphic xmlns:xlink="http://www.w3.org/1999/xlink" xlink:href="ZooKeys-336-079-g018.jpg" position="float" orientation="portrait" xlink:type="simple"/></fig><fig id="F19" position="float" orientation="portrait"><label>Figures 35–37.</label><caption><p><italic><tp:taxon-name>Cerapachys seema</tp:taxon-name></italic> sp. n. queen. <bold>35</bold> body in profile <bold>36</bold> body in dorsal view <bold>37</bold> head in full-face view.</p></caption><graphic xmlns:xlink="http://www.w3.org/1999/xlink" xlink:href="ZooKeys-336-079-g019.jpg" position="float" orientation="portrait" xlink:type="simple"/></fig></tp:treatment-sec><tp:treatment-sec sec-type="Ergatoid queen measurements"><title>Ergatoid queen measurements.</title><p>HL 0.73-0.82; HW 0.55-0.60; EL 0.14-0.18; WL 0.81-0.86; PL1 0.27-0.29; MH 0.36-0.41; PrW 0.41-0.44; PW1 0.36-0.39; IIIAL 0.44-0.50; IIIAW 0.51-0.53; SL 0.39-0.42; IVAL 0.75-0.76; IVAW 0.72-0.77. Indices: CI 73-75; SI 70-71; PI 133-134 (n=3).</p><p>Like the workers of the same colony, but larger, with a more stout body, especially the mesosoma and gaster. Ocelli present on vertex, prominent. The pilosity is much more prominent when compared with the workers. Distinction between ergatoid queens and workers is vague with size variation of workers very high.</p><!--PageBreak--></tp:treatment-sec><tp:treatment-sec sec-type="Gyne measurements"><title>Gyne measurements.</title><p>HL 0.77; HW 0.55; EL 0.08; WL 0.93; MH 0.44; PrW 0.41; PL1 0.27; PW1 0.36; IIIAL 0.38; IIIAW 0.49; SL 0.38; IVAL 0.76; IVAW 0.73. Indices: CI 71; SI 69; PI 133 (n=1).</p><p>Resembles the worker, with modifications expected for caste and the following differences; three prominent ocelli present on vertex, thicker body with heavy pilosity and prominent sculpture.</p></tp:treatment-sec><tp:treatment-sec sec-type="Etymology"><title>Etymology.</title><p>The species epithet is Hindi for border, in reference to its type locality, Manalar, a place which marks border between Kerala and Tamil Nadu.</p></tp:treatment-sec><tp:treatment-sec sec-type="Differential diagnosis"><title>Differential diagnosis.</title><p>Thespecies is characterized by the punctures on the dorsum of the head being relatively small, separated, with their diameter smaller than the average distance separating them. The new species sharesmost characters with <italic><tp:taxon-name>Cerapachys schoedli</tp:taxon-name></italic>. However the two species can be easily separated. <italic><tp:taxon-name>Cerapachys seema</tp:taxon-name></italic> has dull body colouration, sculpture much more prominent and course, pilosity denser, eyes not breaking the lateral margins of head and head almost oval, with anterior and posterior sections of the sides converging, while <italic><tp:taxon-name>Cerapachys schoedli</tp:taxon-name></italic> is brightly coloured, its sculpture and pilosity are reduced, its eyes break the lateral margins of the head and the head is rectangular with parallel sides.</p></tp:treatment-sec><tp:treatment-sec sec-type="Ecology"><title>Ecology.</title><p>Manalar, part of Periyar tiger reserve, the type locality of this species is a fascinating green hill station (with plenty of leaf litter) surrounded on all sides by the tea gardens of Tamil Nadu. This species was found nesting beneath the marker stone on the border which separates Kerala and Tamil Nadu. It is presumed that the nest was in its initial stages of establishment as there were hardly any galleries and underground chambers. A single queen, 3 ergatoid queens and 7 workers were collected. This species seems uncommon in the Western Ghats range, since it was not encountered again from any other locality.</p></tp:treatment-sec><tp:treatment-sec><!--Section generated to contain objects referenced in tp:taxon-treatment.--><fig id="F8" position="float" orientation="portrait"><label>Figure 8.</label><caption><p><bold>A</bold> shining cephalic dorsum of <italic><tp:taxon-name>Cerapachys schoedli</tp:taxon-name></italic> with reduced sculpture and eyes not breaking the lateral margins of head <bold>B</bold> dull cephalic dorsum of <italic><tp:taxon-name>Cerapachys seema</tp:taxon-name></italic> with prominent sculpture and eyes breaking the lateral margins of head.</p></caption><graphic xmlns:xlink="http://www.w3.org/1999/xlink" xlink:href="ZooKeys-336-079-g008.jpg" position="float" orientation="portrait" xlink:type="simple"/></fig><fig id="F21" position="float" orientation="portrait"><label>Figure 41.</label><caption><p>Graph plotted on evaluating morphometric data shows less affinity of ergatoid queens with workers compared with gyne/queen.</p></caption><graphic xmlns:xlink="http://www.w3.org/1999/xlink" xlink:href="ZooKeys-336-079-g021.jpg" position="float" orientation="portrait" xlink:type="simple"/></fig><table-wrap id="T1" position="float" orientation="portrait"><label>Table 1.</label><caption><p>Distribution of <italic><tp:taxon-name>Cerapachys</tp:taxon-name></italic> species. EQ=ergatoid queens; Q=queens; M=male; W=worker; + indicates reported and – indicates not reported.</p></caption><table><tbody><tr><th rowspan="1" colspan="1"><bold>N</bold></th><th rowspan="1" colspan="1"><bold>Species</bold></th><th rowspan="1" colspan="1"><bold>Distribution</bold></th><th rowspan="1" colspan="1"><bold>EQ</bold></th><th rowspan="1" colspan="1"><bold>Q</bold></th><th rowspan="1" colspan="1"><bold>M</bold></th><th rowspan="1" colspan="1"><bold>W</bold></th></tr><tr><td rowspan="1" colspan="1">1</td><td rowspan="1" colspan="1"><italic><tp:taxon-name>Cerapachys alii</tp:taxon-name></italic> sp. n.</td><td rowspan="1" colspan="1">India, Kerala</td><td rowspan="1" colspan="1">-</td><td rowspan="1" colspan="1">-</td><td rowspan="1" colspan="1">-</td><td rowspan="1" colspan="1">+</td></tr><tr><td rowspan="1" colspan="1">2</td><td rowspan="1" colspan="1"><italic><tp:taxon-name>Cerapachys anokha</tp:taxon-name></italic> sp. n.</td><td rowspan="1" colspan="1">India, Kerala</td><td rowspan="1" colspan="1">-</td><td rowspan="1" colspan="1">-</td><td rowspan="1" colspan="1">-</td><td rowspan="1" colspan="1">+</td></tr><tr><td rowspan="1" colspan="1">3</td><td rowspan="1" colspan="1"><italic><tp:taxon-name>Cerapachys aitkenii</tp:taxon-name></italic> Forel, 1900</td><td rowspan="1" colspan="1">India, Kerala</td><td rowspan="1" colspan="1">-</td><td rowspan="1" colspan="1">-</td><td rowspan="1" colspan="1"/><td rowspan="1" colspan="1">+</td></tr><tr><td rowspan="1" colspan="1">4</td><td rowspan="1" colspan="1"><italic><tp:taxon-name>Cerapachys besucheti</tp:taxon-name></italic> Brown, 1975</td><td rowspan="1" colspan="1">India, Tamil Nadu</td><td rowspan="1" colspan="1">+</td><td rowspan="1" colspan="1">-</td><td rowspan="1" colspan="1">-</td><td rowspan="1" colspan="1">+</td></tr><tr><td rowspan="1" colspan="1">5</td><td rowspan="1" colspan="1"><italic><tp:taxon-name>Cerapachys biroi</tp:taxon-name></italic> Forel, 1907</td><td rowspan="1" colspan="1">Madagascar, Philippines, Puerto Rico, China, Nepal, India, Comoros, Seychelles, Mayotte, Japan, Viet Nam, Guam, Samoa, Marshall Islands, Northern Mariana Islands and Hawaii</td><td rowspan="1" colspan="1">+</td><td rowspan="1" colspan="1">+</td><td rowspan="1" colspan="1">+</td><td rowspan="1" colspan="1">+</td></tr><tr><td rowspan="1" colspan="1">6</td><td rowspan="1" colspan="1"><italic><tp:taxon-name>Cerapachys longitarsus</tp:taxon-name></italic> (Mayr, 1879)</td><td rowspan="1" colspan="1">Philippines, New Guinea, Israel, India, Bangladesh, Thailand, Saudi Arabia, Egypt, United Arab Emirates</td><td rowspan="1" colspan="1">+</td><td rowspan="1" colspan="1">+</td><td rowspan="1" colspan="1">+</td><td rowspan="1" colspan="1">+</td></tr><tr><td rowspan="1" colspan="1">7</td><td rowspan="1" colspan="1"><italic><tp:taxon-name>Cerapachys nayana</tp:taxon-name></italic> sp. n.</td><td rowspan="1" colspan="1">India, Karnataka, Kerala</td><td rowspan="1" colspan="1">+</td><td rowspan="1" colspan="1">-</td><td rowspan="1" colspan="1">-</td><td rowspan="1" colspan="1">+</td></tr><tr><td rowspan="1" colspan="1">8</td><td rowspan="1" colspan="1"><italic><tp:taxon-name>Cerapachys indicus</tp:taxon-name></italic> Brown, 1975</td><td rowspan="1" colspan="1">India, Kerala</td><td rowspan="1" colspan="1">-</td><td rowspan="1" colspan="1">+</td><td rowspan="1" colspan="1">-</td><td rowspan="1" colspan="1">+</td></tr><tr><td rowspan="1" colspan="1">9</td><td rowspan="1" colspan="1"><italic><tp:taxon-name>Cerapachys schoedli</tp:taxon-name></italic> sp. n.</td><td rowspan="1" colspan="1">India, Kerala</td><td rowspan="1" colspan="1">-</td><td rowspan="1" colspan="1">-</td><td rowspan="1" colspan="1">-</td><td rowspan="1" colspan="1">+</td></tr><tr><td rowspan="1" colspan="1">10</td><td rowspan="1" colspan="1"><italic><tp:taxon-name>Cerapachys seema</tp:taxon-name></italic> sp. n.</td><td rowspan="1" colspan="1">India, Kerala</td><td rowspan="1" colspan="1">+</td><td rowspan="1" colspan="1">+</td><td rowspan="1" colspan="1">-</td><td rowspan="1" colspan="1">+</td></tr><tr><td rowspan="1" colspan="1">11</td><td rowspan="1" colspan="1"><italic><tp:taxon-name>Cerapachys sulcinodis</tp:taxon-name></italic> Emery, 1889</td><td rowspan="1" colspan="1">Philippines, Indonesia China, India, Viet Nam and Thailand</td><td rowspan="1" colspan="1">+</td><td rowspan="1" colspan="1">+</td><td rowspan="1" colspan="1">+</td><td rowspan="1" colspan="1">+</td></tr><tr><td rowspan="1" colspan="1">12</td><td rowspan="1" colspan="1"><italic><tp:taxon-name>Cerapachys wighti</tp:taxon-name></italic> sp. n.</td><td rowspan="1" colspan="1">India, Kerala</td><td rowspan="1" colspan="1">-</td><td rowspan="1" colspan="1">-</td><td rowspan="1" colspan="1">-</td><td rowspan="1" colspan="1">+</td></tr></tbody></table></table-wrap></tp:treatment-sec></tp:taxon-treatment>
