# Supplementary material for: Taxonomic studies on the ant genus Cerapachys Smith (Hymenoptera, Formicidae) from India
Source: Zookeys. 2013 Sep 27;(336):79–103. doi: 10.3897/zookeys.336.5719 (PMC3800781; doi:10.3897/zookeys.336.5719)
Supplement: XML Treatment for Cerapachys wighti [file zookeys.336.5719-treatment6.xml]

<!DOCTYPE tp:taxon-treatment
  PUBLIC "-//TaxonX//DTD Taxonomic Treatment Publishing DTD v0 20100105//EN" "tax-treatment-NSO.dtd">
<tp:taxon-treatment xmlns:tp="http://www.plazi.org/taxpub"><tp:treatment-meta><mixed-citation publication-type="journal"><person-group><name><surname>Bharti</surname><given-names>Himender</given-names></name><name><surname>Akbar</surname><given-names>Shahid Ali</given-names></name></person-group><article-title>Taxonomic studies on the ant genus <italic>Cerapachys</italic> Smith (Hymenoptera, Formicidae) from India</article-title><source>Zookeys</source><day>27</day><month>9</month><year>2013</year><volume>2013</volume><issue>336</issue><fpage>79</fpage><lpage>103</lpage><pub-id pub-id-type="doi">10.3897/zookeys.336.5719</pub-id></mixed-citation></tp:treatment-meta><tp:nomenclature><tp:taxon-name>
                            <tp:taxon-name-part taxon-name-part-type="genus">Cerapachys</tp:taxon-name-part>
                            <tp:taxon-name-part taxon-name-part-type="species">wighti</tp:taxon-name-part>
                            <object-id xmlns:xlink="http://www.w3.org/1999/xlink" xlink:type="simple">http://zoobank.org/EB5CD657-F22C-4E1B-8352-995242B9531D</object-id>
                            <object-id xmlns:xlink="http://www.w3.org/1999/xlink" xlink:type="simple">http://species-id.net/wiki/Cerapachys_wighti</object-id>
                        </tp:taxon-name><tp:taxon-status xmlns:xlink="http://www.w3.org/1999/xlink" xlink:type="simple">sp. n.</tp:taxon-status><xref ref-type="fig" rid="F5">Figures 5B</xref><xref ref-type="fig" rid="F6">, 6B</xref><xref ref-type="fig" rid="F9">, 9A</xref><xref ref-type="fig" rid="F20">, 38</xref><xref ref-type="fig" rid="F20">, 39</xref><xref ref-type="fig" rid="F20">, 40</xref><xref ref-type="table" rid="T1">, Table 1</xref></tp:nomenclature><tp:treatment-sec sec-type="Type material"><title>Type material.</title><p>Holotype and paratype worker: India. Kerala, Silent valley national park, <named-content xmlns:xlink="http://www.w3.org/1999/xlink" content-type="dwc:verbatimCoordinates" xlink:type="simple">11°5'N, 76°26'E</named-content>, 897m a.s.l., 25.ix.2011, Winkler (coll. Shahid A. Akbar). Holotype in PUAC and paratype in BMNH.</p></tp:treatment-sec><tp:treatment-sec sec-type="Worker description"><title>Worker description.</title><p>Measurements (holotype in brackets): HL (0.69)-0.71; HW (0.58)-0.59; EL (0.05); SL (0.38)-0.40; WL (0.66)-0.70; MH (0.43)-0.47; PrW (0.33)-0.35; PL1 (0.28)-0.29; PW1 (0.32)-0.33; IIIAL (0.41)-0.44; IIIAW (0.47)-0.49; IVAL (0.71)-0.72; IVAW (0.66)-0.68 Indices: CI 83-(84); SI (65)-67; PI 113-(114).</p><p>Head rectangular, longer than broad; sides rounding posteriorly, vertexal margin transverse, posterior lateral corners gently rounded, weakly acute. Parafrontal ridges raised, prominent. Eyes reduced. Mandibles subtriangular; masticatory margin without a row of small denticles. Lateroclypeal teeth reduced. Antennae 12 segmented; scapes short, clavate.</p><!--PageBreak--><p>Mesosoma stout, compact, rectangular in dorsal view; dorsal surface slightly convex, the sides gently rounded without any distinct margin. Declivous face of propodeum with the upper sides margined.</p><p>Petiole broader than long, without strong overhanging dorsolateral margins. Anterior and posterior faces transverse. Subpetiolar process stout with hook like ventral margin; no fenestra present. Postpetiole sub trapezoidal, wider behind, posterolateral angles uniformly rounded. Gaster elongate; base of cinctus of first gastral tergite with cross ribs; sting exerted.</p><p>Sculpture. Mandibles punctured. Punctures on dorsum of head large, crowded, their diameter as large, or larger than, the average distance separating them. Mesosoma, petiole and postpetiole similarly sculptured. Gaster with smaller sized punctures compared with head, mesosoma and metasoma. Cinctus of 1<sup>st</sup> gastral with cross ribs.</p><p>Vestiture. Body with reduced pilosity; moderate decumbent or subdecumbent hairs. Mostly prominent on postpetiole and gaster. Apical funicular segments and legs with standing hairs.</p><p>Colour. Dark reddish brown with mandibles, antennae and legs lighter</p><fig id="F20" position="float" orientation="portrait"><label>Figures 38–40.</label><caption><p><italic><tp:taxon-name>Cerapachys wighti</tp:taxon-name></italic> sp. n. <bold>38</bold> body in profile <bold>39</bold> body in dorsal view <bold>40</bold> head in full-face view.</p></caption><graphic xmlns:xlink="http://www.w3.org/1999/xlink" xlink:href="ZooKeys-336-079-g020.jpg" position="float" orientation="portrait" xlink:type="simple"/></fig></tp:treatment-sec><tp:treatment-sec sec-type="Etymology"><title>Etymology.</title><p>The species is named after botanist Robert Wight, who historically explored the area in 1847.</p></tp:treatment-sec><tp:treatment-sec sec-type="Differential diagnosis"><title>Differential diagnosis.</title><p>The new species can easily be separated from most of the Indian species on the basis of the large crowded punctureson its cephalic dorsum, with diameter as large, or larger than, the average distance separating them. <italic><tp:taxon-name>Cerapachys wighti</tp:taxon-name></italic> shares most characters with <italic><tp:taxon-name>Cerapachys indicus</tp:taxon-name></italic>, which also has large crowded punctures on cephalic dorsum. However the two species can be easily separated. <italic><tp:taxon-name>Cerapachys wighti</tp:taxon-name></italic> is smaller in size (HW 0.59 mm), has lighter body colouration and reduced eyes (EL 0.05 mm), while <italic><tp:taxon-name>Cerapachys indicus</tp:taxon-name></italic> is larger in size (HW 0.77 mm), with darker body colouration and large eyes (EL 0.24 mm).</p><!--PageBreak--></tp:treatment-sec><tp:treatment-sec sec-type="Ecology"><title>Ecology.</title><p>The species seems to be of rare occurrence as it was encountered only once during the extensive surveys conducted in the area. It was collected from a litter sample taken near the Kuntipuzha river, which drains the entire length of the silent valley national park. With a pesticide free catchment area the region is rich in soil biota and ideal for cryptic ant species.</p></tp:treatment-sec><tp:treatment-sec sec-type="General discussion"><title>General discussion.</title><p>Herewe present a review of genus <italic><tp:taxon-name>Cerapachys</tp:taxon-name></italic> from India. 12 species are recognized of which 6 are described as new. Partly for convenience the 12 Indian species are placed into arbitrary groups. Group I species with 12 segmented antennae viz., <italic><tp:taxon-name>Cerapachys sulcinodis</tp:taxon-name></italic>, <italic><tp:taxon-name>Cerapachys anokha</tp:taxon-name></italic>, <italic><tp:taxon-name>Cerapachys schoedli</tp:taxon-name></italic>, <italic><tp:taxon-name>Cerapachys seema</tp:taxon-name></italic>, <italic><tp:taxon-name>Cerapachys indicus</tp:taxon-name></italic>, <italic><tp:taxon-name>Cerapachys aitkenii</tp:taxon-name></italic>, <italic><tp:taxon-name>Cerapachys wighti</tp:taxon-name></italic>, <italic><tp:taxon-name>Cerapachys longitarsus</tp:taxon-name></italic> and <italic><tp:taxon-name>Cerapachys nayana</tp:taxon-name></italic>. Of the 9 species given above the first four i.e., <italic><tp:taxon-name>Cerapachys sulcinodis</tp:taxon-name></italic>, <italic><tp:taxon-name>Cerapachys anokha</tp:taxon-name></italic>, <italic><tp:taxon-name>Cerapachys schoedli</tp:taxon-name></italic> and <italic><tp:taxon-name>Cerapachys seema</tp:taxon-name></italic>, have the punctures on the dorsum of the head relatively small, separated, with their diameter smaller than the average distance separating them. Among these <italic><tp:taxon-name>Cerapachys anokha</tp:taxon-name></italic>, with the declivous face of the propodeum lacking cariniform margins, and <italic><tp:taxon-name>Cerapachys sulcinodis</tp:taxon-name></italic>, with the dorsal surface of the petiolar node with a smooth, median area are distinct species in the group. <italic><tp:taxon-name>Cerapachys schoedli</tp:taxon-name></italic> and <italic><tp:taxon-name>Cerapachys seema</tp:taxon-name></italic> are easily separated. <italic><tp:taxon-name>Cerapachys seema</tp:taxon-name></italic> has dull body colouration, sculpture much more prominent and coarse, pilosity denser and head almost oval, with the anterior and posterior sections of its sides converging, while <italic><tp:taxon-name>Cerapachys schoedli</tp:taxon-name></italic> is brightly coloured, with sculpture and pilosity reduced and the head rectangular with parallel sides. The next 3 species i.e., <italic><tp:taxon-name>Cerapachys indicus</tp:taxon-name></italic>, <italic><tp:taxon-name>Cerapachys aitkenii</tp:taxon-name></italic> and <italic><tp:taxon-name>Cerapachys wighti</tp:taxon-name></italic>, have the punctures on the dorsum of the head large, their diameter greater than the average distance separating them. Among these <italic><tp:taxon-name>Cerapachys wighti</tp:taxon-name></italic> has the smallest size (HW 0.59 mm) and relatively reduced eyes (EL 0.05 mm) wereas <italic><tp:taxon-name>Cerapachys aitkenii</tp:taxon-name></italic> and <italic><tp:taxon-name>Cerapachys indicus</tp:taxon-name></italic> are easily separated from each other on the basis of body sculpture and colouration. <italic><tp:taxon-name>Cerapachys aitkenii</tp:taxon-name></italic> has characteristic bicolouration and its body sculpture is foveate, wereas <italic><tp:taxon-name>Cerapachys indicus</tp:taxon-name></italic> is mostly piceous with bluish iridescent sheen and reduced sculpture. The remaining 2 species i.e., <italic><tp:taxon-name>Cerapachys longitarsus</tp:taxon-name></italic> and <italic><tp:taxon-name>Cerapachys nayana</tp:taxon-name></italic> are members of ‘<italic><tp:taxon-name>Phyracaces</tp:taxon-name></italic> lineage’ and easily recognized, with strong overhanging dorsolateral margins to the petiole. The two species are separated from each other on the basis of body colouration. <italic><tp:taxon-name>Cerapachys longitarsus</tp:taxon-name></italic> has characteristic bicolouration with head brown, trunk red or brown, petiole and postpetiole light to dark reddish and gaster brown or black, while <italic><tp:taxon-name>Cerapachys nayana</tp:taxon-name></italic> is uniformly black in colour, with mandibles, antennae and legs castaneous. Group II species have antennae with less than 12 segments viz., <italic><tp:taxon-name>Cerapachys biroi</tp:taxon-name></italic>, <italic><tp:taxon-name>Cerapachys alii</tp:taxon-name></italic> and <italic><tp:taxon-name>Cerapachys besucheti</tp:taxon-name></italic>. Among these <italic><tp:taxon-name>Cerapachys besucheti</tp:taxon-name></italic> has 11 segmented antennae while <italic><tp:taxon-name>Cerapachys biroi</tp:taxon-name></italic> and <italic><tp:taxon-name>Cerapachys alii</tp:taxon-name></italic> have 9 segmented antennae. <italic><tp:taxon-name>Cerapachys biroi</tp:taxon-name></italic> is characterized by its opaque body with closely spaced piligerous punctures, while <italic><tp:taxon-name>Cerapachys alii</tp:taxon-name></italic> has prominent foveate body sculpture.</p><p>Workers grade into a number of “atypical” reproductives. These morphologically “atypical” ant reproductives have been assigned a number of descriptive terms. However <xref ref-type="bibr" rid="B11">Peeters (2012)</xref> advocate use of “ergatoid queens” for all wingless reproductives that differ morphologically from workers. These ergatoid queens are formed as a response to selective pressures against long range dispersal and solitary colony foundation (<xref ref-type="bibr" rid="B12">Peeters and Molet 2010</xref>). Ergatoid queens have been reported previously in <!--PageBreak--><italic><tp:taxon-name>Cerapachys</tp:taxon-name></italic> (Brown, 1975). Here we present ergatoid queens of three more species - <italic><tp:taxon-name>Cerapachys nayana</tp:taxon-name></italic>, <italic><tp:taxon-name>Cerapachys schoedli</tp:taxon-name></italic> and <italic><tp:taxon-name>Cerapachys seema</tp:taxon-name></italic>. In evaluating morphometric data of the three castes of <italic><tp:taxon-name>Cerapachys seema</tp:taxon-name></italic> i.e. worker, ergatoid queens and queen castes (<xref ref-type="fig" rid="F21">Fig. 41</xref>) it is observed that ergatoid queens are closer to gynes than the workers. Further inference and analysis on the subject is beyond the scope of this paper and would require much more information. However the aim of this review is to add further material for examination for understanding this fascinating aspect of ant biology and to promote more studies in this direction.</p><fig id="F21" position="float" orientation="portrait"><label>Figure 41.</label><caption><p>Graph plotted on evaluating morphometric data shows less affinity of ergatoid queens with workers compared with gyne/queen.</p></caption><graphic xmlns:xlink="http://www.w3.org/1999/xlink" xlink:href="ZooKeys-336-079-g021.jpg" position="float" orientation="portrait" xlink:type="simple"/></fig></tp:treatment-sec><tp:treatment-sec sec-type="Notes"><title>Notes.</title><p><italic><tp:taxon-name>Cerapachys keralensis</tp:taxon-name></italic> Karmaly, 2012 described on the basis of two minor? workers collected from the Palakkad district of Kerala. The new species is highly dubious. The description is minimal, superficial and contains no comparative notes. The photographs are derisory as illustrations supporting the inadequate descriptions. <italic><tp:taxon-name>Cerapachys keralensis</tp:taxon-name></italic> Karmaly, 2012 is here considered to be a species inquirenda.</p><p>Two unpublished new species (<italic><tp:taxon-name>Cerapachys browni</tp:taxon-name></italic> and <italic><tp:taxon-name>Cerapachys costatus</tp:taxon-name></italic>; Bharti and Wachkoo (in press)) are excluded from this paper. The two species can be easily separates from other reported Indian species. <italic><tp:taxon-name>Cerapachys browni</tp:taxon-name></italic> shares mostaffinitieswith <italic><tp:taxon-name>Cerapachys aitkenii</tp:taxon-name></italic> but with black colour (unicolorous), rugo-reticulate sculpture and strongly constricted cintus of gaster. <italic><tp:taxon-name>Cerapachys costatus</tp:taxon-name></italic> with remarkable costate sculpture, which is not reported in any other Indian species.</p><!--PageBreak--></tp:treatment-sec><tp:treatment-sec><!--Section generated to contain objects referenced in tp:taxon-treatment.--><fig id="F5" position="float" orientation="portrait"><label>Figure 5.</label><caption><p><bold>A</bold> petiolar node of <italic><tp:taxon-name>Cerapachys sulcinodis</tp:taxon-name></italic> with smooth median area <bold>B</bold> petiolar node of <italic><tp:taxon-name>Cerapachys wighti</tp:taxon-name></italic> without any median smooth area.</p></caption><graphic xmlns:xlink="http://www.w3.org/1999/xlink" xlink:href="ZooKeys-336-079-g005.jpg" position="float" orientation="portrait" xlink:type="simple"/></fig><fig id="F6" position="float" orientation="portrait"><label>Figure 6.</label><caption><p><bold>A</bold> cephalic dorsum of <italic><tp:taxon-name>Cerapachys schoedli</tp:taxon-name></italic> illustrating small punctures with diameter less than the average distance separating them<bold>B</bold> cephalic dorsum of <italic><tp:taxon-name>Cerapachys wighti</tp:taxon-name></italic> showing large punctures with diameter greater than space separating them.</p></caption><graphic xmlns:xlink="http://www.w3.org/1999/xlink" xlink:href="ZooKeys-336-079-g006.jpg" position="float" orientation="portrait" xlink:type="simple"/></fig><fig id="F9" position="float" orientation="portrait"><label>Figure 9.</label><caption><p><bold>A</bold> head of <italic><tp:taxon-name>Cerapachys wighti</tp:taxon-name></italic> in lateral view illustrating smaller eyes <bold>B</bold> head of <italic><tp:taxon-name>Cerapachys aitkenii</tp:taxon-name></italic> in lateral view illustrating larger eyes.</p></caption><graphic xmlns:xlink="http://www.w3.org/1999/xlink" xlink:href="ZooKeys-336-079-g009.jpg" position="float" orientation="portrait" xlink:type="simple"/></fig><table-wrap id="T1" position="float" orientation="portrait"><label>Table 1.</label><caption><p>Distribution of <italic><tp:taxon-name>Cerapachys</tp:taxon-name></italic> species. EQ=ergatoid queens; Q=queens; M=male; W=worker; + indicates reported and – indicates not reported.</p></caption><table><tbody><tr><th rowspan="1" colspan="1"><bold>N</bold></th><th rowspan="1" colspan="1"><bold>Species</bold></th><th rowspan="1" colspan="1"><bold>Distribution</bold></th><th rowspan="1" colspan="1"><bold>EQ</bold></th><th rowspan="1" colspan="1"><bold>Q</bold></th><th rowspan="1" colspan="1"><bold>M</bold></th><th rowspan="1" colspan="1"><bold>W</bold></th></tr><tr><td rowspan="1" colspan="1">1</td><td rowspan="1" colspan="1"><italic><tp:taxon-name>Cerapachys alii</tp:taxon-name></italic> sp. n.</td><td rowspan="1" colspan="1">India, Kerala</td><td rowspan="1" colspan="1">-</td><td rowspan="1" colspan="1">-</td><td rowspan="1" colspan="1">-</td><td rowspan="1" colspan="1">+</td></tr><tr><td rowspan="1" colspan="1">2</td><td rowspan="1" colspan="1"><italic><tp:taxon-name>Cerapachys anokha</tp:taxon-name></italic> sp. n.</td><td rowspan="1" colspan="1">India, Kerala</td><td rowspan="1" colspan="1">-</td><td rowspan="1" colspan="1">-</td><td rowspan="1" colspan="1">-</td><td rowspan="1" colspan="1">+</td></tr><tr><td rowspan="1" colspan="1">3</td><td rowspan="1" colspan="1"><italic><tp:taxon-name>Cerapachys aitkenii</tp:taxon-name></italic> Forel, 1900</td><td rowspan="1" colspan="1">India, Kerala</td><td rowspan="1" colspan="1">-</td><td rowspan="1" colspan="1">-</td><td rowspan="1" colspan="1"/><td rowspan="1" colspan="1">+</td></tr><tr><td rowspan="1" colspan="1">4</td><td rowspan="1" colspan="1"><italic><tp:taxon-name>Cerapachys besucheti</tp:taxon-name></italic> Brown, 1975</td><td rowspan="1" colspan="1">India, Tamil Nadu</td><td rowspan="1" colspan="1">+</td><td rowspan="1" colspan="1">-</td><td rowspan="1" colspan="1">-</td><td rowspan="1" colspan="1">+</td></tr><tr><td rowspan="1" colspan="1">5</td><td rowspan="1" colspan="1"><italic><tp:taxon-name>Cerapachys biroi</tp:taxon-name></italic> Forel, 1907</td><td rowspan="1" colspan="1">Madagascar, Philippines, Puerto Rico, China, Nepal, India, Comoros, Seychelles, Mayotte, Japan, Viet Nam, Guam, Samoa, Marshall Islands, Northern Mariana Islands and Hawaii</td><td rowspan="1" colspan="1">+</td><td rowspan="1" colspan="1">+</td><td rowspan="1" colspan="1">+</td><td rowspan="1" colspan="1">+</td></tr><tr><td rowspan="1" colspan="1">6</td><td rowspan="1" colspan="1"><italic><tp:taxon-name>Cerapachys longitarsus</tp:taxon-name></italic> (Mayr, 1879)</td><td rowspan="1" colspan="1">Philippines, New Guinea, Israel, India, Bangladesh, Thailand, Saudi Arabia, Egypt, United Arab Emirates</td><td rowspan="1" colspan="1">+</td><td rowspan="1" colspan="1">+</td><td rowspan="1" colspan="1">+</td><td rowspan="1" colspan="1">+</td></tr><tr><td rowspan="1" colspan="1">7</td><td rowspan="1" colspan="1"><italic><tp:taxon-name>Cerapachys nayana</tp:taxon-name></italic> sp. n.</td><td rowspan="1" colspan="1">India, Karnataka, Kerala</td><td rowspan="1" colspan="1">+</td><td rowspan="1" colspan="1">-</td><td rowspan="1" colspan="1">-</td><td rowspan="1" colspan="1">+</td></tr><tr><td rowspan="1" colspan="1">8</td><td rowspan="1" colspan="1"><italic><tp:taxon-name>Cerapachys indicus</tp:taxon-name></italic> Brown, 1975</td><td rowspan="1" colspan="1">India, Kerala</td><td rowspan="1" colspan="1">-</td><td rowspan="1" colspan="1">+</td><td rowspan="1" colspan="1">-</td><td rowspan="1" colspan="1">+</td></tr><tr><td rowspan="1" colspan="1">9</td><td rowspan="1" colspan="1"><italic><tp:taxon-name>Cerapachys schoedli</tp:taxon-name></italic> sp. n.</td><td rowspan="1" colspan="1">India, Kerala</td><td rowspan="1" colspan="1">-</td><td rowspan="1" colspan="1">-</td><td rowspan="1" colspan="1">-</td><td rowspan="1" colspan="1">+</td></tr><tr><td rowspan="1" colspan="1">10</td><td rowspan="1" colspan="1"><italic><tp:taxon-name>Cerapachys seema</tp:taxon-name></italic> sp. n.</td><td rowspan="1" colspan="1">India, Kerala</td><td rowspan="1" colspan="1">+</td><td rowspan="1" colspan="1">+</td><td rowspan="1" colspan="1">-</td><td rowspan="1" colspan="1">+</td></tr><tr><td rowspan="1" colspan="1">11</td><td rowspan="1" colspan="1"><italic><tp:taxon-name>Cerapachys sulcinodis</tp:taxon-name></italic> Emery, 1889</td><td rowspan="1" colspan="1">Philippines, Indonesia China, India, Viet Nam and Thailand</td><td rowspan="1" colspan="1">+</td><td rowspan="1" colspan="1">+</td><td rowspan="1" colspan="1">+</td><td rowspan="1" colspan="1">+</td></tr><tr><td rowspan="1" colspan="1">12</td><td rowspan="1" colspan="1"><italic><tp:taxon-name>Cerapachys wighti</tp:taxon-name></italic> sp. n.</td><td rowspan="1" colspan="1">India, Kerala</td><td rowspan="1" colspan="1">-</td><td rowspan="1" colspan="1">-</td><td rowspan="1" colspan="1">-</td><td rowspan="1" colspan="1">+</td></tr></tbody></table></table-wrap></tp:treatment-sec><ref-list><ref id="B11"><mixed-citation xmlns:xlink="http://www.w3.org/1999/xlink" xlink:type="simple"><person-group><name name-style="western"><surname>Peeters</surname><given-names>C</given-names></name></person-group> (<year>2012</year>) <article-title>Convergent evolution of wingless reproductives across all subfamilies of ants, and sporadic loss of winged queens (Hymenoptera: Formicidae).</article-title><source>Myrmecological News</source><volume>16</volume>: <fpage>75</fpage>-<lpage>91</lpage>.</mixed-citation></ref><ref id="B12"><mixed-citation xmlns:xlink="http://www.w3.org/1999/xlink" xlink:type="simple"><person-group><name name-style="western"><surname>Peeters</surname><given-names>C</given-names></name><name name-style="western"><surname>Molet</surname><given-names>M</given-names></name></person-group> (<year>2010</year>) <article-title>Colonial reproduction and life histories.</article-title> In: <person-group><name name-style="western"><surname>Lach</surname><given-names>L</given-names></name><name name-style="western"><surname>Parr</surname><given-names>C</given-names></name><name name-style="western"><surname>Abbott</surname><given-names>K</given-names></name></person-group> (<role>Eds</role>) <issue-title>Ant Ecology.</issue-title><publisher-name>Oxford University Press</publisher-name>, <publisher-loc>New York</publisher-loc>, <fpage>159</fpage>-<lpage>176</lpage>.</mixed-citation></ref></ref-list></tp:taxon-treatment>
